# Supplementary material for: Genetic Variations in the M6A Modification Pathway as Potential Predictors of Imatinib Secondary Resistance in Gastrointestinal Stromal Tumors
Source: J Clin Med. 2026 Mar 13;15(6):2183. doi: 10.3390/jcm15062183 (PMC13027091; doi:10.3390/jcm15062183)
Supplement: Supplementary file 1 [file jcm-15-02183-s001.zip]

Archive with 1 entries (1 files):
- jcm-4115107-supplementary.pdf
